# Supplementary material for: Preparation of Duplex Sequencing Libraries for Archival Paraffin-Embedded Tissue Samples Using Single-Strand-Specific Nuclease P1
Source: Int J Mol Sci. 2022 Apr 21;23(9):4586. doi: 10.3390/ijms23094586 (PMC9105346; doi:10.3390/ijms23094586)
Supplement: Supplementary file 1 [file ijms-23-04586-s001.zip]

Archive with 1 entries (1 files):
- ijms-1676235-supplementary.pdf
